# Supplementary material for: The effects of age and central field loss on maintaining balance control when stepping up to a new level under time-pressure
Source: PeerJ. 2023 Feb 20;11:e14743. doi: 10.7717/peerj.14743 (PMC9948744; doi:10.7717/peerj.14743)
Supplement: Supplemental Information 1 — This data is used for statistical analysis. [file peerj-11-14743-s001.xlsx]

## Sheet: Baseline characteristics
Subject ID	Group	Age (years)	Sex	Mass (kg)	Height (cm)	Visual acuity (logMAR)	Contrast sensitivity (logCS)	Visual fields (dB)	Sedantary behaviour (min/day)	Moderate-to-vigorous physical activity (min/day)
AMD01	1	88	2	55.79	152.4	0.92	0.45	16.02	1260	2520
AMD02	1	65	1	72	162.56	0.92	0.6	15.81	2520	445
AMD03	1	82	2	63.5029	157.48	0.92	0.15	17.69	2310	715
AMD04	1	74	1	88.9041	162.56	0.82	0.6	24.67	4620	300
AMD05	1	84	2	60	157.48	0.64	1.05	27.52	1680	210
AMD06	1	76	2	85.729	162.56	0.5	0.6	26.13	2520	0
AMD07	1	75	1	78.02	183	0.74	0.9	28.12	1050	660
AMD08	1	63	2	63.5	170	0.82	0.6	23.179	420	1755
Mean		75.875	3 male / 5 female	70.9307	163.505	0.785	0.61875	22.3924	2047.5	825.625
SD		8.77395		12.2623	9.41762	0.151846	0.271158	5.13978	1283.53	866.53
OA01	2	68	1	69.8532	172.72	-0.1	1.65	30.52	3360	450
OA02	2	76	2	59	159	-0.08	1.65	31.46	2100	500
OA03	2	71	1	76	175	-0.1	1.65	31.37	840	1350
OA04	2	73	1	83	187.96	0.16	1.65	30.23	2100	1650
OA05	2	67	1	65	172	0.02	1.8	31.1	1680	1175
OA06	2	68	2	54	156.21	0.22	1.65	30.38	1470	855
OA07	2	69	2	84	163	0	1.65	30.79	2520	375
OA08	2	65	2	57	162.56	0.06	1.8	30.44	1260	315
Mean		69.625	4 male / 4 female	68.4817	168.556	0.0225	1.6875	30.7862	1916.25	833.75
SD		3.5431		11.6716	10.4047	0.119732	0.0694365	0.471833	789.248	505.384
YA01	3	21	2	60.78	166.37	-0.2	1.95	31.63	2100	580
YA02	3	34	2	54	162	-0.06	1.95	30.81	5880	165
YA03	3	20	2	60	157.48	-0.08	1.95	32.19	6720	720
YA04	3	28	1	84	183	-0.3	1.95	32.35	2100	1290
YA05	3	31	2	61	171	-0.2	1.95	31.19	3360	405
YA06	3	31	1	81	195	-0.08	1.95	31.94	4620	405
YA07	3	25	2	85	162	-0.28	1.95	31.75	4200	250
YA08	3	22	2	60	161	-0.24	1.95	32.4	5460	280
Mean		26.5	2 male / 6 female	68.2225	169.731	-0.18	1.95	31.7825	4305	511.875
SD		5.26444		12.7545	12.9469	0.0950188	2.37376e-16	0.562564	1706.05	362.323

## Sheet: Normalised peak GRF
Subject ID	Group	Peak vertical GRF (% body mass)		Peak AP GRF (% body mass)		Peak ML GRF (% body mass)
		No-pressure	Time-pressure	No-pressure	Time-pressure	No-pressure	Time-pressure
AMD01	1	106.52	108.332	-8.38353	-17.5692	5.03599	4.11006		Abbreviations
AMD02	1	100.57	102.2	-28.8872	-14.65	6.77888	6.92		AP	anterior-posterior
AMD03	1	102.191	99.9569	-12.3475	-12.9841	4.73009	8.66163		GRF	ground reaction force
AMD04	1	100.831	104.799	-12.2819	-10.6093	7.8017	7.4651		ML	medial lateral
AMD05	1	100.57	98.2	-15.63	-11.9355	5.89	6.01415
AMD06	1	98.0216	100.149	-12.8998	-18.7304	4.65217	6.86388
AMD07	1	96.3473	101.739	-15.3477	-16.07	6.12478	8.40336
AMD08	1	99.4883	102.2	-19.2342	-14.65	6.13414	6.92
Mean		100.567	102.197	-15.6265	-14.6498	5.89347	6.91977
SD		3.0142	3.15811	6.21949	2.76869	1.0801	1.4268
OA01	2	92.9067	90.7743	-16.6789	-23.5622	6.63932	5.73737
OA02	2	103.873	101.527	-8.16285	-13.7351	4.81612	6.5814
OA03	2	114.143	111.635	-21.9122	-23.063	4.68204	5.64
OA04	2	94.9142	122.078	-14.3299	-29.7932	9.04475	6.07
OA05	2	113.729	104.44	-26.979	-21.35	9.45432	6.07
OA06	2	100.529	104.15	-16.6791	-20.8731	3.11957	7.26834
OA07	2	105.184	105.141	-9.57535	-14.2951	7.38807	6.44773
OA08	2	106.027	95.754	-15.6193	-24.1605	5.97321	4.7706
Mean		103.913	104.438	-16.2421	-21.354	6.38967	6.07318
SD		7.75205	9.51784	6.11294	5.27798	2.19609	0.739125
YA01	3	108.56	115.445	-26.1812	-34.6736	6.38729	8.25369
YA02	3	106.832	114.321	-22.9022	-24.6183	6.88775	4.45266
YA03	3	109.694	115.916	-15.6115	-28.0954	6.45076	5.01847
YA04	3	107.836	104.363	-16.1604	-25.2502	6.33	6.02161
YA05	3	102.424	101.85	-17.608	-22.5379	5.84054	9.9332
YA06	3	99.1351	144.464	-21.2442	-28.77	6.05283	7.6
YA07	3	111.205	116.837	-22.4739	-30.7006	6.65092	9.53
YA08	3	103.406	118.257	-22.8844	-35.4924	6.03466	10.0246
Mean		106.137	116.432	-20.6332	-28.7673	6.32934	7.60428
SD		4.10317	12.8357	3.76325	4.67044	0.345491	2.22119

## Sheet: Loading rate
Subject ID	Group	Loading rate in vertical direction (N/s)		Loading rate in AP direction (N/s)		Loading rate in ML direction (N/s)
		No-pressure	Time-pressure	No-pressure	Time-pressure	No-pressure	Time-pressure
AMD01	1	1223.85	2017.23	-119.134	-379.495	63.2427	73.9811		Abbreviations
AMD02	1	2128.08	2223.65	-1034.16	-461.46	269.649	134.33		AP	anterior-posterior
AMD03	1	1875.5	1864.91	-285.364	-282.62	62.7995	161.601		ML	medial-lateral
AMD04	1	2037.72	2125.23	-304.941	-231.282	147.384	135.616
AMD05	1	2128.08	1506.58	-559.95	-316.29	151.15	73.0469
AMD06	1	2302.11	2412.4	-286.584	-426.117	95.6021	133.846
AMD07	1	2268.82	3415.52	-933.65	-1132.93	186.295	227.86
AMD08	1	3060.45	2223.65	-955.791	-461.46	233.097	134.33
Mean		2128.08	2223.65	-559.947	-461.457	151.153	134.326
SD		508.359	554.381	364.632	284.074	76.1819	49.1225
OA01	2	2063.17	4811.04	-249.796	-1152.73	137.926	228.06
OA02	2	1263.19	1663.92	-131.929	-279.439	52.3643	133.897
OA03	2	2106.98	4434.41	-876.489	-1177.86	194.765	135.037
OA04	2	2335.46	5852.56	-375.351	-1618.76	193.272	181.82
OA05	2	3821.28	3642.46	-1066.46	-877.94	352.961	306.81
OA06	2	1845.19	2698.44	-338.943	-699.861	55.4698	138.098
OA07	2	1720.81	3817.08	-144.13	-568.399	102.431	185.65
OA08	2	1699.75	2219.75	-267.09	-648.52	80.6383	270.203
Mean		2106.98	3642.46	-431.274	-877.939	146.229	197.447
SD		764.24	1400.9	347.498	423.024	100.459	65.4982
YA01	3	3422.5	2876.5	-922.504	-829.392	212.555	308.482
YA02	3	2747.11	3490.17	-687.067	-912.635	154.974	121.628
YA03	3	2632.66	3453.07	-408.737	-1135.86	123.855	129.112
YA04	3	3109.28	4328.6	-499.239	-1157.52	121.028	194.253
YA05	3	2215.39	3395.02	-428.463	-845.17	142.12	331.107
YA06	3	3752.97	6755.84	-804.246	-2997.55	192.48	530
YA07	3	3443.08	4919.47	-753.812	-1169.55	254.952	448.471
YA08	3	2766.12	6901.9	-816.209	-1627.58	215.236	402.237
Mean		3011.14	4515.07	-665.035	-1334.41	177.15	308.161
SD		510.174	1559.94	194.948	719.343	48.8455	150.288

## Sheet: Temporal variables
Subject ID	Group	Total performance time (s)		DS phase prior to step-up (s)		SS phase during step-up lead foot (s)		DS phase during step-up (s)		SS phase during step-up trail foot (s)
		No-pressure	Time-pressure	No-pressure	Time-pressure	No-pressure	Time-pressure	No-pressure	Time-pressure	No-pressure	Time-pressure
AMD01	1	14.47	9.15	0.27	0.139999	0.57	0.440001	0.45	0.309999	0.3	0.31		Abbreviations
AMD02	1	7.29	5.06	0.12	0.09	0.44	0.41	0.2	0.19	0.4	0.31		DS	double support
AMD03	1	10.15	9.47	0.2	0.110001	0.42	0.389999	0.349999	0.31	0.3	0.28		SS	single support
AMD04	1	9.84	8.33	0.18	0.16	0.42	0.28	0.42	0.34	0.32	0.28
AMD05	1	10.2	9.95	0.19	0.16	0.42	0.42	0.32	0.379999	0.31	0.34
AMD06	1	9.67	6.55	0.14	0.12	0.38	0.37	0.32	0.25	0.26	0.26
AMD07	1	9.69	7.99	0.19	0.160001	0.320001	0.33	0.27	0.19	0.27	0.27
AMD08	1	8.87	5.66	0.2	0.1	0.389999	0.37	0.240001	0.13	0.299999	0.29
Mean		10.0225	7.77	0.18625	0.13	0.42	0.37625	0.32125	0.2625	0.3075	0.2925
SD		2.03157	1.82026	0.0447014	0.0287849	0.0711135	0.0518068	0.0854294	0.0866435	0.0423422	0.0260494
OA01	2	7.92	6.6	0.17	0.12	0.48	0.35	0.25	0.17	0.34	0.28
OA02	2	11.3	7.97	0.26	0.17	0.44	0.42	0.6	0.4	0.34	0.32
OA03	2	6.86	5.52	0.12	0.09	0.45	0.36	0.22	0.15	0.36	0.35
OA04	2	9.08	6.43	0.259999	0.18	0.47	0.42	0.32	0.21	0.34	0.38
OA05	2	6.09	3.63	0.11	0.02	0.44	0.36	0.2	0.12	0.38	0.26
OA06	2	8.08	5.78	0.190001	0.11	0.469999	0.37	0.280001	0.18	0.37	0.29
OA07	2	11.28	9.32	0.22	0.15	0.48	0.41	0.38	0.28	0.28	0.24
OA08	2	8.68	6.66	0.19	0.1	0.39	0.41	0.36	0.27	0.320001	0.370001
Mean		8.66125	6.48875	0.19	0.1175	0.4525	0.3875	0.32625	0.2225	0.34125	0.31125
SD		1.87996	1.68474	0.0565684	0.0511999	0.0301187	0.0301188	0.12772	0.0906721	0.0313675	0.0519445
YA01	3	7.65	6.17	0.13	0.03	0.43	0.37	0.2	0.1	0.34	0.27
YA02	3	6.45	5.39	0.11	0.07	0.38	0.33	0.190001	0.16	0.299999	0.26
YA03	3	7.4	5.94	0.139999	0.09	0.42	0.5	0.27	0.12	0.3	0.35
YA04	3	7	4.96	0.19	0.08	0.44	0.65	0.31	0.17	0.309999	0.35
YA05	3	7	5.44	0.15	0.08	0.38	0.37	0.24	0.13	0.360001	0.28
YA06	3	7.47	4.66	0.12	0.06	0.47	0.48	0.21	0.09	0.36	0.36
YA07	3	6.51	4.85	0.11	0.02	0.389999	0.28	0.240001	0.11	0.28	0.23
YA08	3	6.24	4.22	0.14	0.04	0.41	0.32	0.21	0.1	0.31	0.27
Mean		6.965	5.20375	0.13625	0.05875	0.415	0.4125	0.23375	0.1225	0.32	0.29625
SD		0.522877	0.6562	0.026152	0.0258775	0.0316229	0.122562	0.0403333	0.0291548	0.0297613	0.0495516

## Sheet: Balance control SS phase
Subject ID	Group	CoP displacement in AP direction (cm)		CoP displacement in ML direction (cm)		CoP velocity in AP direction (cm/s)		CoP velocity in ML direction (cm/s)
		No-pressure	Time-pressure	No-pressure	Time-pressure	No-pressure	Time-pressure	No-pressure	Time-pressure
AMD01	1	1.56981	1.47944	3.7588	0.579864	5.4	4.93146	13	1.93288		Abbreviations
AMD02	1	7.63805	2.34	2.00085	1.75	19.6	8.6	5.1	6.44		AP	anterior-posterior
AMD03	1	0.640634	2.09605	4.13098	4.63346	2.2	7.76313	14.2	17.161		CoP	centre-of-pressure
AMD04	1	3.58906	0.921915	1.17149	0.209233	11.6	3.4145	3.8	0.774936		ML	medial-lateral
AMD05	1	2.71	2.28671	3.25	1.26702	8.6	6.92943	11.48	3.83944		RMS	root mean square
AMD06	1	3.10367	4.14754	6.0331	0.993205	12.4147	16.5902	24.1	3.97282		SS	single support
AMD07	1	1.52927	3.10924	1.82748	2.84317	5.9	11.9586	7	10.9353
AMD08	1	0.928	2.34	3.80264	1.75	3.2	8.6	13.1	6.44
Mean		2.71356	2.34011	3.24692	1.75324	8.61434	8.59841	11.4725	6.43704
SD		2.2477	0.976349	1.55793	1.41716	5.75947	4.12244	6.45152	5.35061
OA01	2	3.57678	3.73483	1.17797	0.473688	10.8	13.8327	3.6	1.7544
OA02	2	1.04223	1.78193	1.26455	1.19841	3.2	5.74817	3.8	3.86583
OA03	2	1.71632	6.46025	1.06277	2.1049	4.9	22.2767	3	7.25829
OA04	2	1.24792	3.13273	1.19115	1.19459	3.8	8.46683	3.6	3.22861
OA05	2	3.06408	3.63	0.738458	1.61	8.3	12	2	5.45
OA06	2	2.43939	0.693675	0.224352	0.445116	6.8	2.47741	0.6	1.5897
OA07	2	1.28802	2.81217	2.28158	2.67162	4.8	12.2268	8.5	11.6157
OA08	2	1.00687	6.81981	0.320429	3.17232	3.6	18.9439	1.1	8.81201
Mean		1.9227	3.63317	1.03266	1.60883	5.775	11.9966	3.275	5.44682
SD		0.987089	2.10949	0.644528	0.985824	2.66338	6.54094	2.4312	3.55754
YA01	3	2.7881	5.88264	1.51543	1.69957	8.4	22.6255	4.6	6.5368
YA02	3	3.77135	3.7348	0.323212	1.54541	13	14.9392	1.1	6.18165
YA03	3	0.696746	5.85452	0.550472	1.09765	2.4	17.2192	1.9	3.22838
YA04	3	2.2349	3.42494	0.663518	0.735813	7.4	10.0734	2.2	2.16416
YA05	3	1.58015	3.70911	1.74001	2.08431	4.5	13.7374	5	7.71968
YA06	3	3.18361	7.84708	2.14557	2.75574	9.1	22.4202	6.1	7.87355
YA07	3	1.34197	3.21546	3.72571	1.22945	5	14.6157	13.8	5.58841
YA08	3	1.99798	6.52438	0.733025	1.00448	6.7	25.0938	2.4	3.86337
Mean		2.19935	5.02412	1.42462	1.51905	7.0625	17.5906	4.6375	5.3945
SD		1.01452	1.72655	1.1312	0.65704	3.25135	5.24196	4.09143	2.10393

## Sheet: Kinematics - Obstacle crossing
Subject ID	Group	Lead vertical toe clearance (m)		Trail vetical toe clearance (m)		Lead horizontal toe velocity (m/s)		Trail horizontal toe velocity (m/s)		Penultimate foot placement (m)		Final foot placement (m)		Single support time lead foot (s)		Single support time trail foot (s)
		No-pressure	Time-pressure	No-pressure	Time-pressure	No-pressure	Time-pressure	No-pressure	Time-pressure	No-pressure	Time-pressure	No-pressure	Time-pressure	No-pressure	Time-pressure	No-pressure	Time-pressure
AMD01	1	0.191454	0.20833	0.156983	0.148877	1.6703	2.47091	2.13211	2.46286	0.476407	0.768627	0.179772	0.252013	0.43	0.44	0.65	0.6
AMD02	1	0.211883	0.203523	0.20336	0.105287	3.55679	4.21216	2.69235	4.48477	0.887838	1.32318	0.22429	0.395299	0.51	0.55	0.51	0.43
AMD03	1	0.120658	0.142942	0.085616	0.115113	2.15575	2.7197	1.73044	1.9775	0.663224	0.680591	0.169498	0.132097	0.68	0.450001	0.54	0.55
AMD04	1	0.154207	0.142729	0.106016	0.097626	3.26247	3.30946	2.3694	2.54389	0.769628	0.770604	0.247572	0.215074	0.55	0.41	0.48	0.52
AMD05	1	0.18	0.134395	0.16	0.082056	2.72	3.03224	2.33	2.20183	0.72	0.596537	0.22	0.169516	0.55	0.56	0.53	0.47
AMD06	1	0.159269	0.169518	0.205568	0.183628	2.81867	4.14554	2.2357	3.23642	0.962096	0.977331	0.253101	0.269862	0.58	0.5	0.48	0.44
AMD07	1	0.15331	0.170561	0.132689	0.119111	2.59329	3.05015	2.34076	2.86811	0.522659	0.656075	0.243117	0.283254	0.46	0.419999	0.54	0.5
AMD08	1	0.268119	0.249127	0.248953	0.211371	2.9981	4.42614	2.82155	3.55318	0.750394	0.972999	0.207164	0.28739	0.670001	0.52	0.53	0.43
Mean		0.179863	0.177641	0.162398	0.132884	2.72192	3.42079	2.33154	2.91607	0.719031	0.843243	0.218064	0.250563	0.55375	0.48125	0.5325	0.4925
SD		0.0451053	0.0398768	0.0548054	0.0448564	0.599742	0.742275	0.334257	0.819985	0.165471	0.238553	0.0309659	0.0807202	0.0895925	0.0589037	0.0533854	0.0618177
OA01	2	0.138148	0.14161	0.098052	0.085934	3.53853	3.88403	2.39034	3.31993	0.808478	0.673125	0.14089	0.171647	0.45	0.39	0.54	0.44
OA02	2	0.198287	0.181324	0.194211	0.156224	2.67806	3.73102	1.9331	3.00065	0.72301	1.05043	0.198478	0.329798	0.549999	0.55	0.68	0.47
OA03	2	0.155175	0.145783	0.117133	0.189267	3.97732	4.50263	3.1989	3.64046	1.20225	0.970521	0.358933	0.318282	0.48	0.43	0.53	0.43
OA04	2	0.174252	0.100977	0.032425	0.140271	3.55687	4.42002	2.32376	3.20094	0.823423	0.889416	0.223879	0.275589	0.599999	0.49	0.57	0.48
OA05	2	0.258146	0.196775	0.161692	0.148823	3.28916	5.45555	3.02302	4.89106	0.822236	1.00462	0.189668	0.279367	0.51	0.44	0.52	0.43
OA06	2	0.181604	0.173696	0.119512	0.089194	3.26762	4.44342	2.44658	3.16511	0.733995	0.806808	0.171208	0.161646	0.53	0.42	0.49	0.5
OA07	2	0.076453	0.098738	0.123997	0.115256	2.68018	2.89615	2.17638	3.35596	0.553823	0.890849	0.183547	0.304716	0.47	0.51	0.43	0.42
OA08	2	0.203034	0.195774	0.116671	0.167887	2.60833	3.73205	2.63173	3.16381	1.22741	0.908975	0.353828	0.192986	0.49	0.52	0.8	0.47
Mean		0.173137	0.154335	0.120462	0.136607	3.19951	4.13311	2.51548	3.46724	0.861828	0.899343	0.227554	0.254254	0.51	0.46875	0.57	0.455
SD		0.0530774	0.0392697	0.0469504	0.0369761	0.5002	0.753907	0.42249	0.605135	0.234795	0.11891	0.082913	0.0682356	0.0486969	0.0564263	0.117108	0.0287849
YA01	3	0.201118	0.207272	0.257185	0.169282	3.43373	5.01795	2.41177	3.98463	0.886818	1.12307	0.223673	0.351745	0.6	0.52	0.51	0.43
YA02	3	0.15318	0.142615	0.069224	0.100491	3.69048	4.22447	3.74177	4.81041	1.15271	1.14549	0.346777	0.316731	0.51	0.45	0.44	0.36
YA03	3	0.116018	0.134914	0.137775	0.133709	3.61423	3.85522	2.49642	3.40547	0.610495	1.03011	0.168084	0.221327	0.49	0.42	0.46	0.56
YA04	3	0.154609	0.162601	0.094833	0.09359	3.48996	5.25817	1.91711	4.62469	0.807415	1.31272	0.127286	0.328607	0.52	0.49	0.55	0.51
YA05	3	0.136377	0.121652	0.05432	0.091792	3.14745	4.4866	3.03156	3.91125	0.899254	0.948637	0.200723	0.20964	0.43	0.4	0.56	0.48
YA06	3	0.253302	0.27296	0.284669	0.164147	3.89397	6.07214	3.12762	6.28556	1.19162	1.39676	0.369884	0.353726	0.64	0.48	0.57	0.49
YA07	3	0.217181	0.173924	0.200693	0.098186	3.98637	5.88608	2.6684	4.25244	0.758484	1.0234	0.125195	0.266901	0.54	0.4	0.46	0.36
YA08	3	0.176878	0.136513	0.118309	0.100354	3.71725	6.19325	3.43124	4.29488	1.06669	1.03474	0.288405	0.21431	0.53	0.39	0.45	0.37
Mean		0.176083	0.169056	0.152126	0.118944	3.62168	5.12424	2.85324	4.44616	0.921685	1.12687	0.231253	0.282873	0.5325	0.44375	0.5	0.445
SD		0.0454332	0.0499898	0.0862178	0.0322762	0.266896	0.884593	0.593221	0.861107	0.201959	0.15495	0.0947689	0.0622305	0.0645313	0.048679	0.0539841	0.076532
